# Supplementary material for: Self-Assembled CuCo2S4 Nanoparticles for Efficient Chemo-Photothermal Therapy of Arterial Inflammation
Source: Molecules. 2022 Nov 22;27(23):8134. doi: 10.3390/molecules27238134 (PMC9737671; doi:10.3390/molecules27238134)
Supplement: Supplementary file 1 [file molecules-27-08134-s001.zip]

Archive with 1 entries (1 files):
- molecules-2023693-supplementary.pdf
